# Supplementary material for: Payer mix shifts and profitability at critical access hospitals, 2011 to 2023
Source: Health Aff Sch. 2026 Apr 7;4(4):qxag083. doi: 10.1093/haschl/qxag083 (PMC13101979; doi:10.1093/haschl/qxag083)
Supplement: qxag083_Supplementary_Data [file qxag083_supplementary_data.zip]

Archive with 2 entries (2 files):
- coi_disclosure_combined.docx
- Appendix Materials_RR3_3_18_26_C.docx
